# Supplementary material for: Methylomic changes in individuals with psychosis, prenatally exposed to endocrine disrupting compounds: Lessons from diethylstilbestrol
Source: PLoS One. 2017 Apr 13;12(4):e0174783. doi: 10.1371/journal.pone.0174783 (PMC5390994; doi:10.1371/journal.pone.0174783)
Supplement: S1 Table — (XLSX) [file pone.0174783.s004.xlsx]

## Sheet: Feuil1
Supplementary Table 1. Clinical description of all 69 patients.
Family	subject	gender	exposure	psychosis (schizophrenia and schizoafective disorder)	depressive	bipolar	anxiety	birth	genital
125	R01-125-00	2	1	0	1	0	0	1969	0
143	R01-143-03	2	0	0	1	0	0	1956	0
	R01-143-04	2	1	0	0	0	0	1959	1
159	R01-159-00	1	1	1	0	0	0	1969	1
	R01-159-03	1	0	0	0	0	0	1978	0
	R01-159-04	2	0	0	0	0	1	1972	0
173	R01-173-00	1	1	0	0	0	0	1970	0
	R01-173-03	1	0	0	0	0	0	1968	0
182	R01-182-00	2	1	0	1	0	1	1968	0
	R01-182-03	2	0	0	1	0	0	1970	0
185	R01-185-00	1	1	0	0	0	1	1972	0
	R01-185-03	2	0	0	0	0	0	1986	0
	R01-185-04	2	1	0	1	0	0	1975	1
186	R01-186-00	2	1	0	0	0	1	1965	0
	R01-186-03	1	1	0	0	0	1	1964	0
	R01-186-04	2	1	0	1	0	0	1966	0
191	R01-191-00	2	1	0	1	0	0	1972	0
	R01-191-03	1	0	0	0	0	0	1971	0
194	R01-194-00	1	1	0	0	0	0	1966	0
	R01-194-03	1	0	0	0	0	0	1969	0
	R01-194-04	2	0	0	1	0	0	1975	0
198	R01-198-00	2	1	1	0	0	0	1963	1
	R01-198-03	2	0	0	0	0	0	1958	0
199	R01-199-00	1	1	1	0	1	0	1965	0
	R01-199-03	2	0	0	0	0	0	1971	0
204	R01-204-00	2	1	0	1	1	1	1965	1
	R01-204-04	2	0	0	1	0	0	1961	0
207	R01-207-00	2	1	0	0	1	0	1957	1
	R01-207-04	1	0	0	0	0	0	1963	0
	R01-207-05	2	0	0	0	1	0		1
208	R01-208-00	1	1	1	0	0	0	1966	0
	R01-208-03	1	0	0	1	0	0	1964	0
	R01-208-04	1	0	0	1	0	0	1970	0
237	R01-237-00	2	1	0	1	0	0	1970	0
	R01-237-03	2	0	0	0	0	1	1972	0
241	R01-241-00	1	1	0	1	0	0	1970	0
	R01-241-03	2	1	0	1	0	0	1968	0
246	R01-246-00	2	1	0	0	0	0	1972	1
	R01-246-03	1	0	0	1	0	0	1967	0
247	R01-247-00	2	1	0	1	0	0	1963	0
	R01-247-03	2	0	0	1	0	0	1960	0
248	R01-248-00	2	1	0	1	0	1	1977	1
	R01-248-03	2	1	0	1	0	0	1969	1
	R01-248-04	2	0	0	0	0	0	1965	0
250	R01-250-00	2	1	1	0	0	0	1956	1
	R01-250-03	2	0	0	1	0	0	1958	1
253	R01-253-00	2	1	0	1	0	0	1971	0
	R01-253-03	2	0	0	0	0	0	1965	0
267	R01-267-00	2	1	1	0	0	0	1968	1
	R01-267-03	2	0	0	1	0	0	1969	0
271	R01-271-00	2	1	0	1	0	0	1971	1
	R01-271-03	2	0	0	1	0	0	1967	0
	R01-271-04	2	0	0	0	0	0	1976	0
273	R01-273-00	2	1	0	1	0	0	1973	1
	R01-273-03	1	0	0	0	0	0	1970	0
277	R01-277-00	2	1	0	0	0	1	1972	1
	R01-277-03	1	0	0	1	0	0	1968	0
280	R01-280-00	1	1	1	0	0	0	1966	0
	R01-280-03	2	0	0	0	1	0	1954	0
	R01-280-04	2	0	0	0	0	0	1959	0
281	R01-281-00	2	1	0	1	0	0	1967	0
	R01-281-03	1	0	0	0	0	0	1969	0
288	R01-288-00	1	1	0	1	0	0	1971	0
	R01-288-03	2	1	0	1	0	0	1975	0
298	R01-298-00	1	1	0	1	0	0	1967	1
	R01-298-03	1	0	0	1	0	0	1970	0
306	R01-306-00	1	1	0	0	0	0	1969	0
	R01-306-03	2	1	0	0	0	0	1966	0
	R01-306-04	2	0	0	0	0	1	1964	0
